# Supplementary material for: Impact of neurofibromatosis type 1 on quality of life using the Skindex-29 questionnaire quality of life in NF1
Source: Orphanet J Rare Dis. 2024 Feb 24;19:85. doi: 10.1186/s13023-024-03078-0 (PMC10893671; doi:10.1186/s13023-024-03078-0)
Supplement: Supplementary file 1 — Supplementary Material 1 [file 13023_2024_3078_MOESM1_ESM.xlsx]

## Sheet: Hoja1
ID	Q1	Q2	Q3	Q4	Q5	Q6	Q7	Q8	Q9	Q10	Q11	Q12	Q13	Q14	Q15	Q16	Q17	Q18	Q19	Q20	Q21	Q22	Q23	Q24	Q25	Q26	Q27	Q28	Q29	Symptoms	Emotions	Functioning	Total Skindex	Symptoms %	Emotions %	Functioning %	Total Skindex%
1	1	0	0	0	0	0	0	0	0	1	0	0	1	0	0	0	0	0	0	1	0	0	1	0	0	0	0	0	0	3	2	0	5	10.7143	5	0	5.2381
2	1	1	1	3	3	3	2	1	1	3	3	4	3	3	4	1	2	2	2	3	3	3	1	3	4	1	4	3	2	11	30	29	70	39.2857	75	60.4167	58.2341
3	0	0	0	0	0	1	3	0	0	0	0	0	2	0	0	0	0	1	0	0	0	0	2	0	0	0	0	0	1	6	3	1	10	21.4286	7.5	2.08333	10.3373
4	0	0	0	0	0	0	0	0	2	0	0	0	1	0	0	0	0	0	0	0	0	0	0	0	0	0	0	0	0	0	3	0	3	0	7.5	0	2.5
5	0	0	0	1	0	0	0	0	1	2	0	0	1	0	0	0	0	1	0	0	0	0	2	0	0	0	0	0	0	5	2	1	8	17.8571	5	2.08333	8.31349
6	0	0	0	0	0	0	0	0	1	0	0	0	2	0	0	0	0	1	0	0	0	0	1	0	0	0	1	0	0	2	4	0	6	7.14286	10	0	5.71429
7	1	1	1	0	1	0	1	0	0	3	0	1	1	0	0	0	1	2	0	0	0	0	3	0	0	0	0	0	3	10	3	6	19	35.7143	7.5	12.5	18.5714
8	0	0	0	0	0	0	0	0	0	0	0	1	1	0	0	0	0	0	0	0	0	0	0	0	0	0	0	0	0	0	2	0	2	0	5	0	1.66667
9	0	1	1	0	0	1	0	0	0	3	0	0	0	0	0	0	0	0	0	0	0	0	0	0	0	0	0	0	0	3	2	1	6	10.7143	5	2.08333	5.93254
10	0	2	2	2	1	1	0	0	2	0	0	2	3	1	2	0	2	0	2	2	0	2	0	1	0	0	2	2	0	0	18	13	31	0	45	27.0833	24.0278
11	0	0	0	0	0	0	0	0	0	2	0	0	2	0	0	0	0	1	0	0	0	0	1	0	0	0	0	0	0	4	2	0	6	14.2857	5	0	6.42857
12	0	0	0	2	2	3	0	0	0	0	2	2	3	0	0	0	0	0	2	2	0	2	0	0	2	0	2	2	0	0	16	10	26	0	40	20.8333	20.2778
13	0	0	0	0	0	1	0	0	0	0	0	1	4	0	0	0	0	0	1	4	0	0	0	0	0	0	0	1	0	0	10	2	12	0	25	4.16667	9.72222
14	0	0	0	0	2	2	0	0	3	0	0	2	4	0	2	0	0	0	1	2	1	1	0	1	3	0	3	2	0	0	22	7	29	0	55	14.5833	23.1944
15	0	0	0	0	0	0	0	0	0	2	0	0	2	0	0	0	0	0	0	0	0	0	0	0	0	0	0	0	0	2	2	0	4	7.14286	5	0	4.04762
16	0	3	3	2	0	0	0	0	0	0	0	0	0	0	0	0	0	0	0	0	0	0	0	0	0	0	0	0	0	0	3	5	8	0	7.5	10.4167	5.97222
17	0	0	0	2	2	4	0	2	0	0	2	0	0	0	0	0	0	0	0	0	0	0	0	0	4	0	0	0	0	0	8	8	16	0	20	16.6667	12.2222
18	2	3	3	0	0	0	3	0	0	3	0	0	2	0	0	2	0	2	0	0	0	0	1	0	0	0	0	0	1	13	5	4	22	46.4286	12.5	8.33333	22.4206
19	0	0	0	0	0	0	0	0	1	0	0	1	0	0	0	0	0	0	0	0	1	0	4	0	0	0	0	0	1	4	2	2	8	14.2857	5	4.16667	7.81746
20	0	0	0	3	3	1	0	0	4	0	0	3	4	0	4	0	0	0	0	2	0	2	0	0	1	0	1	0	0	0	22	6	28	0	55	12.5	22.5
21	0	0	0	2	2	2	1	1	1	1	2	3	4	1	1	0	1	1	0	2	1	3	2	2	1	0	3	2	1	5	20	15	40	17.8571	50	31.25	33.0357
22	0	0	0	0	4	2	2	2	2	2	0	4	4	0	0	0	2	2	2	2	0	2	1	2	2	0	1	0	2	7	19	14	40	25	47.5	29.1667	33.8889
23	0	0	0	0	0	0	0	0	0	0	0	0	2	0	0	0	0	0	0	0	0	0	0	0	0	0	0	0	0	0	2	0	2	0	5	0	1.66667
24	0	0	0	0	0	0	0	0	0	0	0	2	4	0	0	0	0	1	0	0	0	1	0	0	0	0	0	0	0	1	7	0	8	3.57143	17.5	0	7.02381
25	0	1	1	3	4	2	0	0	4	2	0	2	4	0	2	0	0	2	2	2	0	2	0	0	0	0	2	2	0	4	21	12	37	14.2857	52.5	25	30.5952
26	0	0	0	0	1	2	0	0	0	0	0	1	3	2	0	0	0	0	1	1	0	2	1	0	1	0	0	0	0	1	10	4	15	3.57143	25	8.33333	12.3016
27	0	0	0	1	1	0	0	0	0	0	0	2	2	0	0	0	2	0	0	1	0	2	2	2	0	0	0	0	0	2	7	6	15	7.14286	17.5	12.5	12.381
28	0	0	0	0	0	0	0	0	1	4	1	1	1	0	0	3	0	3	0	0	0	0	3	0	0	0	1	0	0	13	4	1	18	46.4286	10	2.08333	19.504
29	0	3	3	2	2	2	0	0	0	3	0	2	2	0	2	0	0	1	0	0	0	0	0	0	2	1	2	0	2	5	15	9	29	17.8571	37.5	18.75	24.7024
30	0	1	1	2	0	3	0	0	3	3	0	4	4	2	2	0	2	0	0	4	0	4	2	2	4	2	2	0	3	7	31	12	50	25	77.5	25	42.5
31	0	0	0	1	1	1	0	0	1	0	0	1	2	0	1	0	1	1	1	1	1	1	0	1	0	0	1	1	0	1	9	7	17	3.57143	22.5	14.5833	13.5516
32	0	0	0	0	0	0	0	0	0	0	0	2	0	0	0	0	0	0	0	0	0	0	0	0	0	0	0	0	0	0	2	0	2	0	5	0	1.66667
33	0	0	0	0	1	0	0	0	0	0	0	0	2	0	0	0	0	0	0	0	0	0	0	0	0	0	0	0	0	0	2	1	3	0	5	2.08333	2.36111
34	1	3	3	1	2	1	2	0	1	1	0	0	3	0	0	0	0	2	0	0	0	0	2	0	0	0	0	0	3	8	8	9	25	28.5714	20	18.75	22.4405
35	1	0	0	0	1	1	0	0	0	1	0	0	1	0	0	0	0	1	0	0	0	0	1	0	0	0	0	0	0	4	2	1	7	14.2857	5	2.08333	7.12302
36	1	1	1	0	0	3	3	0	0	0	0	0	0	0	0	0	0	0	0	0	0	0	0	0	0	0	0	0	0	4	4	1	9	14.2857	10	2.08333	8.78968
37	0	1	1	0	2	1	0	2	2	0	0	0	3	1	2	0	0	1	0	1	0	2	1	0	1	0	2	0	0	2	15	6	23	7.14286	37.5	12.5	19.0476
38	1	0	0	2	3	2	0	0	2	2	0	2	2	0	0	0	0	0	0	2	0	0	0	0	0	0	0	0	0	3	10	5	18	10.7143	25	10.4167	15.377
39	0	0	0	4	4	4	0	0	0	2	4	4	4	0	0	0	4	0	4	0	0	0	4	0	0	0	0	4	0	6	12	24	42	21.4286	30	50	33.8095
40	0	0	0	0	0	1	0	0	0	0	0	0	2	0	0	0	0	0	0	0	0	0	0	0	0	0	0	0	0	0	3	0	3	0	7.5	0	2.5
Total:	9	21	21	33	42	44	17	8	32	40	14	47	85	10	22	6	17	25	18	32	7	29	35	14	25	4	27	19	19
